# Supplementary material for: Simulations of Phage T7 Capsid Expansion Reveal the Role of Molecular Sterics on Dynamics
Source: Viruses. 2020 Nov 7;12(11):1273. doi: 10.3390/v12111273 (PMC7695174; doi:10.3390/v12111273)
Supplement: Supplementary file 1 [file viruses-12-01273-s001.zip]

Archive with 1 entries (1 files):
- viruses-996406-supplementary.mov
